# Supplementary material for: “Living with” CACNA1A-related hemiplegic migraine, a disease concept model
Source: Front Neurol. 2024 Nov 1;15:1460187. doi: 10.3389/fneur.2024.1460187 (PMC11565606; doi:10.3389/fneur.2024.1460187)
Supplement: Supplementary file 1 [file Table_1.XLSX]

## Sheet: Initial Coding Tree
Id	Parent Id	Depth	Title	Description	Weighted	Weight Minimum	Weight Maximum	Weight Default
1		0	Age Range	Age at which specific symptoms or impact occur	FALSE
2	1	1	12 to 17 years of age		FALSE
3	1	1	18 to 29 years of age		FALSE
4	1	1	2 to 4 years of age		FALSE
5	1	1	30 years and older		FALSE
6	1	1	5 to 11 years of age		FALSE
7	1	1	Under 2 years of age		FALSE
8		0	CACNA1A Defining Concepts		FALSE
9	8	1	Behavior		FALSE
10	9	2	Affectionate		FALSE
11	9	2	Aggression		FALSE
12	9	2	Attention'-'seeking in general, esp from adults		FALSE
13	9	2	Autism		FALSE
14	9	2	Autistic Traits		FALSE
15	14	3	Eye contact, abnormal		FALSE
16	9	2	Easily excitable		FALSE
17	9	2	Food'-'avoiding behaviors		FALSE
18	9	2	Food'-'seeking behaviors		FALSE
19	9	2	Hand flapping or waving movements		FALSE
20	9	2	Hyperactivity		FALSE
21	9	2	Impulsivity		FALSE
22	9	2	Inconsolable crying		FALSE
23	9	2	Laughter abnormal or inappropriate		FALSE
24	9	2	Lethargy (includes increasing with age)		FALSE
25	9	2	Maladaptive behaviors: biting, hair'-'pulling, pinching slapping, yelling		FALSE
26	9	2	Obsession or fascination with certain sensory items (such as water, crinkly items, mirrors, reflections, paper, twirling hair, music, outdoors, ceiling fans, vehicles, opening closing doors		FALSE
27	9	2	Repetitive behaviors '-' hand'-'wringing		FALSE
28	9	2	Restlessness, increased exploratory mobility		FALSE
29	9	2	Self'-'harm (includes trichotillomania)		FALSE
30	9	2	Self'-'Stim (Rocking,head'-'banging, hand'-'flapping, poking fingers in own eyeballs, unique finger manipulatio, spinning, vocal stim)		FALSE
31	9	2	Sensory defensive (hair brushing, around the mouth, and hands being touched)		FALSE
32	9	2	Sensory seeking (includes mouthing fingers)		FALSE
33	9	2	Socially inappropriate (lacking social inhibition, overly friendly)		FALSE
34	9	2	Socially interested in others (may be a limited extent)		FALSE
35	9	2	Temper tantrums		FALSE
36	9	2	Unique manipulation of hands and feet		FALSE
37	9	2	Wound picking		FALSE
38	8	1	Cardiorespiratory		FALSE
39	38	2	Aspiration, Includes Silent		FALSE
40	38	2	Breathing Difficulties		FALSE
41	40	3	Apneic episodes		FALSE
42	40	3	Asthma		FALSE
43	40	3	Hypoxia (Low Oxygen)		FALSE
44	38	2	Cardiac Defect/Structural Abnormality (murmur, mitral valve disease, enlarged, atrial septal defects, arrythmia, murmur, bradycardia, low heart rate)		FALSE
45	38	2	Irregular Heart Rate		FALSE
46	38	2	Recurrent Upper Respiratory Infections (Sinus)		FALSE
47	38	2	Respiratory Distress/Failure		FALSE
48	38	2	Structural Respiratory Abnormality (pulmonary atresia)		FALSE
49	8	1	Cognition		FALSE
50	49	2	Abstract Concepts Difficult	(no concept of time for example, in the presence of normal intellectual ability)	FALSE
51	49	2	Attention Deficit		FALSE
52	49	2	Cognitive Decline/Regression		FALSE
53	49	2	Cognitive Disability		FALSE
54	53	3	Mild		FALSE
55	53	3	Moderate		FALSE
56	53	3	Severe		FALSE
57	49	2	Executive Function Skills, Impaired (logic, planning, time'-'management, organization)		FALSE
58	49	2	Global Developmental Delay		FALSE
59	58	3	Mild		FALSE
60	58	3	Moderate		FALSE
61	58	3	Severe		FALSE
62	49	2	Intellectual Disability		FALSE
63	62	3	Memory Challenges		FALSE
64	62	3	Mild		FALSE
65	62	3	Moderate		FALSE
66	62	3	Severe		FALSE
67	49	2	Judgement Impaired: Danger awareness limited		FALSE
68	49	2	Memory Enhanced		FALSE
69	49	2	Processing Disorder		FALSE
70	8	1	Communication		FALSE
71	70	2	Alternative and/or Augmentative Communication Devices Used		FALSE
72	70	2	Apraxia of Speech		FALSE
73	70	2	Dysarthria (motor speech disorder, neuroinjury of motor component, not enough breath pushed out)		FALSE
74	70	2	Echolalia		FALSE
75	70	2	Expressive Communication Decreased		FALSE
76	75	3	Mild		FALSE
77	75	3	Moderate		FALSE
78	75	3	Non'-'verbal communication through the use of facial expression, body postures and gestures		FALSE
79	75	3	Severe		FALSE
80	75	3	Speech, Absent (Non'-'verbal)		FALSE
81	75	3	Verbal Language can be Used to Communicate		FALSE
82	70	2	Receptive Communication Decreased		FALSE
83	82	3	Mild		FALSE
84	82	3	Moderate		FALSE
85	82	3	Severe		FALSE
86	70	2	Speech Delay		FALSE
87	70	2	Speech Impediment (includes pronunciation/verbal impairments '-' cerebellar)	Articulation issues '-' difficult to be understood outside of the family	FALSE
88	70	2	speech regression		FALSE
89	70	2	Strong Desire to Communicate		FALSE
90	70	2	Verbal Approximation, vocalizes but does not have full speech (baba, wawa)		FALSE
91	8	1	Emotional		FALSE
92	91	2	Anxiety (includes panic attacks, social anxiety, separation anxiety)		FALSE
93	91	2	Fear, Increased		FALSE
94	91	2	Frustration		FALSE
95	91	2	Happy Demeanor (includes Placid/Content)		FALSE
96	91	2	Irritability		FALSE
97	91	2	Mood Swings (includes lack of self'-'regulation, spontaneous crying)		FALSE
98	91	2	Neuropsychiatric Issues (includes hallucinations, suspicion of bipolar, bipolar, catatonia, schizophrenia, depression)		FALSE
99	91	2	Physical Contact Seeking		FALSE
100	8	1	Endocrine		FALSE
101	8	1	Frequency		FALSE
102	101	2	Daily		FALSE
103	101	2	Monthly		FALSE
104	101	2	Multiple times per day		FALSE
105	101	2	Rarely		FALSE
106	101	2	Weekly		FALSE
107	101	2	Yearly		FALSE
108	8	1	Gastrointestinal		FALSE
109	108	2	Constipation		FALSE
110	108	2	Diarrhea		FALSE
111	108	2	Distended/protruding abdomen, bloating		FALSE
112	108	2	Drooling, includes excessive salivation, sialorrhe		FALSE
113	108	2	Failure to Thrive		FALSE
114	108	2	Gagging		FALSE
115	108	2	Hernias		FALSE
116	108	2	Incontinence		FALSE
117	108	2	Infant Feeding Issues		FALSE
118	108	2	IV Nutrition/Fluids (TPN)		FALSE
119	108	2	Metabolic Abnormalities (includes acidosis)		FALSE
120	108	2	Obesity		FALSE
121	108	2	Poor appetite/feeding (Other)		FALSE
122	108	2	Reflux		FALSE
123	108	2	Slow Gastric Emptying, neurologic gut, dysmotility, slow motility		FALSE
124	108	2	Tube fed (PEG, NG, etc)		FALSE
125	108	2	Underweight		FALSE
126	108	2	Vomiting, Includes Cyclic		FALSE
127	8	1	Hearing		FALSE
128	127	2	Otitis		FALSE
129	8	1	Motor		FALSE
130	129	2	Balance '-' unsteady (if ambulatory)		FALSE
131	129	2	Dyspraxia '-' impaired ability to complete coordinated movements		FALSE
132	129	2	Dystonia		FALSE
133	129	2	Fine motor skills delayed/impaired		FALSE
134	129	2	Gait abnormality (if ambulatory)		FALSE
135	129	2	Gross motor skills delayed/impaired		FALSE
136	129	2	No voluntary movements		FALSE
137	136	3	Tremulous movements of limbs		FALSE
138	129	2	Non'-'Ambulatory		FALSE
139	129	2	Oral motor impairment: tongue thrusting, sucking and swallowing disorders, frequent drooling, excessive chewing, mouthing behaviors, and feeding difficulties, teeth grinding		FALSE
140	129	2	Poor head control (Other)		FALSE
141	129	2	Regression in fine and gross motor skills with age		FALSE
142	8	1	Musculoskeletal		FALSE
143	142	2	Ankle pronation (some inward rolling of ankle and foot)		FALSE
144	142	2	Bilateral hip dysplasia		FALSE
145	142	2	Congenital hip dislocation (Other)		FALSE
146	142	2	Dental		FALSE
147	142	2	Muscular		FALSE
148	142	2	Short stature (Other)		FALSE
149	142	2	Skeletal		FALSE
150	149	3	Bone defect (Other)		FALSE
151	149	3	Pelvis abnormalities (Other)		FALSE
152	149	3	Scoliosis		FALSE
153	8	1	Neurological		FALSE
154	153	2	Agenesis of the Corpus Callosum		FALSE
155	153	2	Ataxia		FALSE
156	155	3	Congenital ataxia		FALSE
157	155	3	Episodic ataxia		FALSE
158	153	2	Cerebral Palsy		FALSE
159	153	2	Cry, Distinctive		FALSE
160	153	2	Dizziness/vertigo		FALSE
161	153	2	EEG Abnormal		FALSE
162	153	2	Epileptic encephalopathy	Developmental delay, regression, and severe seizures	FALSE
163	153	2	Headache	Cephalgia, or pain sensed in various parts of the head, not confined to the area of distribution of any nerve.	FALSE
164	163	3	Migraine	Migraine is a chronic neurological disorder characterized by episodic attacks of headache and associated symptoms.	FALSE
165	164	4	status migraine		FALSE
166	153	2	Hemiplegic migraines		FALSE
167	153	2	Hydrocephalus		FALSE
168	153	2	Hypertonia (Other)		FALSE
169	153	2	Hypotonia	An abnormally low muscle tone (the amount of tension or resistance to movement in a muscle) (HPO Term: 0001252)	FALSE
170	153	2	Microcephaly		FALSE
171	153	2	MRI Abnormal		FALSE
172	171	3	Corpus Callosum Defects		FALSE
173	171	3	Cortical defects		FALSE
174	171	3	Delayed myelination		FALSE
175	171	3	Progressive brain atrophy/ neurodegeneration		FALSE
176	175	4	Cerebellar atrophy	Cerebellar atrophy is defined as a cerebellum with initially normal structures	FALSE
177	175	4	Cerebral atrophy	Degeneration of cerebrum '-' Supratentorial atrophy	FALSE
178	153	2	Seizures (febrile, absence, infantile spasms, focal, West syndrome, tonic'-'clonic, myoclonic, resistant or progressive seizure type)		FALSE
179	178	3	Absence	typical absence seizure HP:0011147 A typical absence seizure is a type of generalised non'-'motor (absence) seizure characterised by its sudden onset, interruption of ongoing activities, a blank stare, possibly a brief upward deviation of the eyes. Usually the patient will be unresponsive when spoken to. Duration is a few seconds to half a minute with very rapid recovery. Although not always avai…	FALSE
180	178	3	Febrile	Febrile seizure (within the age range of 3 months to 6 years) HP:0002373 A febrile seizure is any type of seizure (most often a generalized tonic'-'clonic seizure) occurring with fever (at least 38 degrees Celsius) but in the absence of central nervous system infection, severe metabolic disturbance or other alternative precipitant in children between the ages of 3 months and 6 years. Synonyms: Fe…	FALSE
181	178	3	Focal	A focal'-'onset seizure is a type of seizure originating within networks limited to one hemisphere. Synonyms: Focal onset seizure '-' Focal seizure '-' Focal seizures '-' Focal'-'onset seizures '-' Partial seizure '-' Partial seizures '-' Seizure affecting one half of brain	FALSE
182	178	3	Infantile spasms	"West syndrome" A sudden flexion, extension, or mixed extension'-'flexion of predominantly proximal and truncal muscles that is usually more sustained than a myoclonic movement but not as sustained as a tonic seizure. Limited forms may occur: Grimacing, head nodding, or subtle eye movements. Epileptic spasms frequently occur in clusters. Infantile spasms are the best known form, but spasms can oc…	FALSE
183	178	3	intractable/refractory	Medication'-'resistant	FALSE
184	178	3	Myoclonic	A myoclonic seizure is a type of motor seizure characterised by sudden, brief (<100 ms) involuntary single or multiple contraction of muscles or muscle groups of variable topography (axial, proximal limb, distal). Myoclonus is less regularly repetitive and less sustained than is clonus.	FALSE
185	178	3	Postictal Period	"Foggy" period post'-'seizure	FALSE
186	178	3	status	Status epilepticus is a type of prolonged seizure resulting either from the failure of the mechanisms responsible for seizure termination or from the initiation of mechanisms which lead to abnormally prolonged seizures (after time point t1). It is a condition that can have long'-'term consequences (after time point t2), including neuronal death, neuronal injury, and alteration of neuronal network…	FALSE
187	178	3	Tonic'-'clonic	A bilateral tonic'-'clonic seizure is a seizure defined by a tonic (bilateral increased tone, lasting seconds to minutes) and then a clonic (bilateral sustained rhythmic jerking) phase. Synonyms: Bilateral convulsive seizures '-' Generalised convulsion '-' Generalised tonic'-'clonic seizure (without specification of onset) '-' Generalized convulsion '-' Generalized tonic'-'clonic seizure (without…	FALSE
188	153	2	Spasticity (Other)		FALSE
189	153	2	Unconscious		FALSE
190	8	1	Other		FALSE
191	190	2	Dysautonomia		FALSE
192	190	2	Exhaustion/fatigue		FALSE
193	190	2	Fevers		FALSE
194	190	2	Pain, high tolerance		FALSE
195	190	2	Ultrasound findings (other)		FALSE
196	8	1	Perinatal (prenatal, postnatal, birth)		FALSE
197	196	2	Premature		FALSE
198	196	2	Renal		FALSE
199	198	3	Kidney Stones		FALSE
200	198	3	Structural Defects (Other)		FALSE
201	198	3	Urinary tract infections (Other)		FALSE
202	8	1	Skin		FALSE
203	202	2	Hyperhidrosis (Other)	Inadequate sweating	FALSE
204	202	2	Sensitive Skin/Dermatitis		FALSE
205	202	2	Temperature regulation poor		FALSE
206	8	1	Sleep		FALSE
207	206	2	Cycle abnormalities (sleep wake cycle in 24 hours)		FALSE
208	206	2	Disorientation when aroused		FALSE
209	206	2	Drowsiness (Other)		FALSE
210	206	2	Duration, abnormal		FALSE
211	206	2	EEG abnormal during sleep		FALSE
212	206	2	Initiation and maintenance difficulties of sleep		FALSE
213	206	2	Nighttime epilepsy		FALSE
214	206	2	Seizures durig transition from sleeping to waking up		FALSE
215	206	2	Sleep apnea		FALSE
216	206	2	Snoring and/or teeth grinding (includes when awake bruxism)		FALSE
217	206	2	Terrors, night terrors (unable to describe)		FALSE
218	8	1	Trigger		FALSE
219	218	2	Fatigue		FALSE
220	218	2	Head trauma		FALSE
221	218	2	Illness		FALSE
222	218	2	Stress		FALSE
223	218	2	Temperature intolerance		FALSE
224	8	1	Visual		FALSE
225	224	2	Abnormality of visual tracking	An impairment of the ability to track objects with the ocular smooth pursuit system, a class of rather slow eye movements that minimizes retinal target motion. https://hpo.jax.org/app/ Impaired smooth pursuit HP:0007772	FALSE
226	224	2	Astigmatism		FALSE
227	224	2	Blindness		FALSE
228	224	2	Corticol Visual Impairment		FALSE
229	224	2	Hyperopia	Far'-'sighted	FALSE
230	224	2	Light sensitivity increased		FALSE
231	224	2	myopia		FALSE
232	224	2	Nystagmus	Nystagmus HP:0000639 Rhythmic, involuntary oscillations of one or both eyes related to abnormality in fixation, conjugate gaze, or vestibular mechanisms. Synonyms: Involuntary, rapid, rhythmic eye movements	FALSE
233	224	2	Optic Nerve defects (Other)		FALSE
234	224	2	Paroxysmal tonic upgaze	Paroxysmal tonic upgaze consists of recurrent episodes of sustained upward deviation of the eyes and incomplete downward saccades, and normal horizontal eye movements without impairment of consciousness. (Eyes roll up) https://pubmed.ncbi.nlm.nih.gov/29095389/	FALSE
235	224	2	Strabismus	Strabismus HP:0000486 A misalignment of the eyes so that the visual axes deviate from bifoveal fixation. The classification of strabismus may be based on a number of features including the relative position of the eyes, whether the deviation is latent or manifest, intermittent or constant, concomitant or otherwise and according to the age of onset and the relevance of any associated refractive er…	FALSE
236		0	Caregiver Impact Concepts		FALSE
237	236	1	Caregiver and Family Burden		FALSE
238	237	2	Caregiver Requirement		FALSE
239	238	3	Advocacy Role'-' advocacy for patient provided by caregiver		FALSE
240	238	3	Appointments, frequent		FALSE
241	238	3	Diagnostic odyssey		FALSE
242	238	3	Hospitalizations, frequent		FALSE
243	238	3	Medical Care'-' medical interventions must be provided by caregiver and family members(medications, bowl wash out, chest physio, etc.)		FALSE
244	238	3	Time needed for care (e.g. feeding, morning & bedtime routines, organization of medical care)		FALSE
245	237	2	Daily Living Impacts		FALSE
246	245	3	Formal Support System Needed		FALSE
247	246	4	Family members		FALSE
248	246	4	Government Assistance		FALSE
249	246	4	Nursing 24 hr		FALSE
250	246	4	Other Caregivers		FALSE
251	246	4	Respite		FALSE
252	245	3	Household tasks (difficult to complete), includes caring for other children		FALSE
253	237	2	Emotional Impact		FALSE
254	253	3	Anxiety and stress		FALSE
255	254	4	Worry about child's future	Resource wise, caregiver ability wise, independent living wise	FALSE
256	254	4	Worry about disease progression/regression		FALSE
257	254	4	Worry about next disease episode		FALSE
258	253	3	Depression and sadness		FALSE
259	253	3	Embarrassment (managing behavior of child in public)		FALSE
260	253	3	Fear		FALSE
261	253	3	Frustration		FALSE
262	253	3	Grief Reaction		FALSE
263	253	3	Guilt		FALSE
264	253	3	Impact on intimate relationship, marital strain, divorce		FALSE
265	253	3	Resentment		FALSE
266	253	3	Substance abuse, includes alcoholism		FALSE
267	253	3	Vigilance and flexibility needed to care for child		FALSE
268	237	2	Financial Impact		FALSE
269	268	3	Destruction of possessions by child		FALSE
270	268	3	Financial burden		FALSE
271	268	3	Home modifications		FALSE
272	268	3	Relocation		FALSE
273	268	3	Work, reduced capacity		FALSE
274	237	2	Health Impact		FALSE
275	274	3	Fatigue, exhaustion		FALSE
276	274	3	Injuries (risk of falling and increased injuries due to assisting younger children exploratory behaviors, impulse control)		FALSE
277	274	3	Medical and therapy appointments for parents increased due to issues caused by child's disorder (injuries, psychiatric)		FALSE
278	274	3	Sleep, disrupted		FALSE
279	237	2	Social Impacts		FALSE
280	279	3	Independence, mobility, and agency decreased due to child's need for daily care		FALSE
281	279	3	Privacy, Loss of		FALSE
282	279	3	Siblings and family impacted		FALSE
283	279	3	Socialization and leisure activities reduced or modified		FALSE
284	279	3	Stigma		FALSE
285	236	1	Modifying Factors		FALSE
286	285	2	Access Modifier		FALSE
287	286	3	Adaptive equipment		FALSE
288	286	3	Alternative Treatments Available		FALSE
289	286	3	Educator (In Home)		FALSE
290	286	3	Healthcare Provider (consistent contact)	Reliable and knowledgeable provider	FALSE
291	286	3	In home medical care (nurses, therapies)		FALSE
292	286	3	Information/Knowledge		FALSE
293	292	4	Diagnosis Identified		FALSE
294	292	4	Education of parent		FALSE
295	292	4	Lack of information on disorder		FALSE
296	286	3	Insurance		FALSE
297	286	3	Regional differences in access to services, insurance and medical care		FALSE
298	286	3	Respite care		FALSE
299	286	3	Treatment for family members (anxiety medication, counseling)		FALSE
300	285	2	Family and Community Support Modifer		FALSE
301	300	3	Community via facebook, foundation and support groups		FALSE
302	300	3	Supportive Community, including School		FALSE
303	300	3	Supportive family		FALSE
304	285	2	Health Support Modifier		FALSE
305	304	3	Berevement counseling		FALSE
306	304	3	Hospice		FALSE
307	304	3	Multidisciplinary Care		FALSE
308	304	3	Palliative Care		FALSE
309	304	3	Respite/childcare		FALSE
310	304	3	Shared Decision Making		FALSE
311	285	2	Pandemic (COVID)		FALSE
312	285	2	Resilience Modifier		FALSE
313	312	3	Coping strategies (caregivers)		FALSE
314	312	3	Spiritual beliefs		FALSE
315	285	2	Severity of Symptoms (includes Seizure control)		FALSE
316	285	2	Work Modifier		FALSE
317	316	3	Job flexiblity and financial resources		FALSE
318	316	3	Professional Expertise of parent/caregivers		FALSE
319		0	Demographics		FALSE
320	319	1	Caregiver Demographics		FALSE
321	320	2	Age		FALSE
322	320	2	CRID		FALSE
323	320	2	Gender		FALSE
324	320	2	Race/ethinicity		FALSE
325	319	1	Individual Demographics		FALSE
326	325	2	Age		FALSE
327	325	2	CRID		FALSE
328	325	2	Gender		FALSE
329	325	2	Race/Ethnicity		FALSE
330		0	Diagnostic Journey		FALSE
331	330	1	Age of Diagnosis		FALSE
332	330	1	Genetic Testing		FALSE
333	332	2	De novo variant		FALSE
334	332	2	Familial/inherited variant		FALSE
335	332	2	Gain of function		FALSE
336	332	2	Loss of function		FALSE
337	330	1	Initial Diagnosis (misdiagnosis)		FALSE
338	337	2	Challenges		FALSE
339	330	1	Initial Symptoms		FALSE
340	330	1	Medical Provider		FALSE
341	330	1	Missed Milestones		FALSE
342		0	Individual Impact Concepts		FALSE
343	342	1	Distal Impact Concepts		FALSE
344	343	2	Education Impact		FALSE
345	344	3	Absenteeism		FALSE
346	344	3	Academic Support Needed, IEP (Individualized Education Plan)		FALSE
347	346	4	Curriculum Adaptations		FALSE
348	346	4	Diet '-' specialized implementation necessary		FALSE
349	346	4	Educational aid		FALSE
350	346	4	Educational Setting Restricted	Home'-'based setting Necessary, Home school	FALSE
351	346	4	Nursing, in'-'school		FALSE
352	346	4	Shortened school day		FALSE
353	344	3	Literacy and/or writing, severely delayed		FALSE
354	343	2	Social and Family Impact		FALSE
355	354	3	Behaviors are challenging in social situations, such as yelling, stubbornness, demanding, or withdrawn		FALSE
356	354	3	Communication, difficult to be understood outside the family		FALSE
357	354	3	Engaged socially (Capable of social engagement, establishing intentional relationships)		FALSE
358	354	3	Extracurricular activities require adaptations		FALSE
359	354	3	Impulsive or Inappropriate social behavior (may greet people with grabbing, overly friendly)		FALSE
360	354	3	Laughter, Inappropriate (not typical social context)		FALSE
361	354	3	Navigating new environments, needs assistance		FALSE
362	354	3	Safety (cross street, elopement, burn risk), Judgement Impaired, Danger Awareness Decreased		FALSE
363	354	3	Sibling relationships, typical		FALSE
364	354	3	Social isolation (includes isolation because of treatments, inability to communicate, inability to move)		FALSE
365	354	3	Sports or Play with others (difficult or impossible)		FALSE
366	354	3	Transitioning issues (difficulty adapting to change)		FALSE
367	343	2	Work Impact		FALSE
368	367	3	Work, Difficult or Impossible		FALSE
369	367	3	Work, Reduced Schedule		FALSE
370	342	1	Proximal Impact Concepts		FALSE
371	370	2	Emotional Impact		FALSE
372	371	3	Anxiety and stress		FALSE
373	371	3	Frustration		FALSE
374	370	2	Health Impact		FALSE
375	374	3	Appointments, Frequent		FALSE
376	374	3	Hospitalizations, Frequent		FALSE
377	374	3	ICU		FALSE
378	374	3	NICU		FALSE
379	374	3	Overall Health Impaired		FALSE
380	379	4	Falls		FALSE
381	379	4	Mortality Risk Increased		FALSE
382	379	4	Pain		FALSE
383	379	4	Resuscitation Needed		FALSE
384	379	4	Severely Ill		FALSE
385	379	4	Suffering		FALSE
386	374	3	Surgical/Medical Interventions, Necessary, Frequent		FALSE
387	370	2	Self Care and Daily Living Impact		FALSE
388	387	3	Activities of Daily Living (ADL): Requires 100% Support	lacks independence, includes all levels of assistance	FALSE
389	387	3	Assistance with Activities of Daily Living (ADL): Requires Partial Support	Capable of Self'-'Care; need assistance with independent living	FALSE
390	387	3	Bathing assistance needed (includes all hygiene)		FALSE
391	387	3	Dressing assistance needed		FALSE
392	387	3	Eating assistance needed		FALSE
393	387	3	Following complex directions		FALSE
394	387	3	Household tasks assistance needed (includes preparing food)		FALSE
395	387	3	Mobility assistance needed		FALSE
396	387	3	Regression in activities in daily living		FALSE
397	387	3	Toileting assistance needed		FALSE
398		0	Medical Interventions		FALSE
399	398	1	Adaptive Equipment Required		FALSE
400	399	2	Hearing Aids		FALSE
401	399	2	Mobility Equipment		FALSE
402	401	3	AFOs/SMOs	Ankle'-'foot orthodics Supramalleolar orthodics	FALSE
403	401	3	Walking assistant device	(canes, walker)	FALSE
404	401	3	Wheelchair		FALSE
405	399	2	Safety Sleeper bed	Enclosed bed	FALSE
406	399	2	Sleep positioning		FALSE
407	398	1	Ataxia treatment		FALSE
408	407	2	Medication		FALSE
409	398	1	Dietary		FALSE
410	409	2	Ketogenic diet		FALSE
411	398	1	Hemiplegic migraine treatment		FALSE
412	411	2	HM medication	Daily medication	FALSE
413	411	2	Non'-'medication treatments for HM		FALSE
414	411	2	Rescue medication	Taken in the case of an episodic event	FALSE
415	411	2	Vagus Nerve Stimulation		FALSE
416	398	1	Medical Intervention, Home		FALSE
417	416	2	Respiratory care at home (Other)		FALSE
418	416	2	Sanitary Measure, Excessive Needed to Prevent Medication		FALSE
419	416	2	Suctioning		FALSE
420	398	1	Medication Intervention		FALSE
421	420	2	Antibiotics		FALSE
422	420	2	Behavioral medications (clonidine, guanfacine, risperidone, olanzapine)		FALSE
423	420	2	Depression/Anxiety/OCD Medications (sertraline (Zoloft), fluoxetine (Prozac), escitalopram (Lexapro)		FALSE
424	420	2	Laxatives (Miralax, Senna, Docusate, suppositories)		FALSE
425	420	2	Pain Medication (gabapentin)		FALSE
426	420	2	Reflux/Stomach Meds (Omeprazole, Esomeprazole (Nexium), Lansoprazole (Prevacid) Pantoprazole (Protonix), Famotadine (Pepcid)		FALSE
427	420	2	Sleep		FALSE
428	427	3	Clonazepam (to aid sleep)		FALSE
429	427	3	Lorazapam		FALSE
430	427	3	Melatonin		FALSE
431	420	2	Stimulants (Methylphenidate (Ritalin), amphetamine salts (Adderall), atomoxetine Strattera, Vyvanse)		FALSE
432	420	2	Supplements		FALSE
433	432	3	CBD (non'-'FDA approved)		FALSE
434	432	3	THC		FALSE
435	398	1	Respiratory Medications (albuterol, 3% sodium, ipratroium, inhaled steroids)		FALSE
436	435	2	Inhalers		FALSE
437	435	2	Nebulizers		FALSE
438	435	2	Oxygen		FALSE
439	398	1	Seizure Treatments		FALSE
440	439	2	Non'-'medication techniques for stopping seizures		FALSE
441	439	2	Rescue Seizure Medications		FALSE
442	439	2	Seizure Medications		FALSE
443	439	2	Vagal Nerve Stimulator		FALSE
444	398	1	Side Effects		FALSE
445	398	1	Surgical/Medical Interventions, in Hospital, Office, or Clinic		FALSE
446	445	2	Intubation		FALSE
447	398	1	Therapies Required		FALSE
448	447	2	Applied Behavior Analysis (ABA)		FALSE
449	447	2	Aqua		FALSE
450	447	2	Behavioral therapy		FALSE
451	447	2	Counseling		FALSE
452	447	2	Dietician		FALSE
453	447	2	Early Childhood Intervention Program		FALSE
454	447	2	Feeding therapy		FALSE
455	447	2	Hippotherapy (Horse)		FALSE
456	447	2	Light therapy		FALSE
457	447	2	Massage		FALSE
458	447	2	Multisensory Impairment Therapy		FALSE
459	447	2	Music therapy		FALSE
460	447	2	Oral sucking training (Other)		FALSE
461	447	2	OT		FALSE
462	447	2	Play Therapy		FALSE
463	447	2	PT		FALSE
464	447	2	Speech		FALSE
465	447	2	Vision		FALSE
466		0	Priority symptom		FALSE
467	466	1	1		FALSE
468	466	1	2		FALSE
469	466	1	3		FALSE
