# Supplementary material for: “Living with” CACNA1A-related hemiplegic migraine, a disease concept model
Source: Front Neurol. 2024 Nov 1;15:1460187. doi: 10.3389/fneur.2024.1460187 (PMC11565606; doi:10.3389/fneur.2024.1460187)
Supplement: Supplementary file 2 [file Table_2.XLSX]

## Sheet: Saturation Table
Interview #	Symptoms	Symptom Impacts	Caregiver Impacts	Total		Calculation
P1	15	29	61	105
P2	35	34	28	97
P3	11	8	15	34
P4	13	4	9	26
			Base	262
P5	4	5	6	15
P6	11	12	7	30
			1st Run	45		45/262X100=17.2%
P13	16	7	4	27
P7	3	2	3	8
			2nd Run	35		35/262X100=13.4%
P8	3	2	6	11
P9	8	2	0	10
			3rd Run	21		21/262X100=8.0%	Saturation Point
P10	0	1	1	2
P12	0	1	1	2
			4th Run	4		4/262X100=1.5%
